# Supplementary material for: GWAS Enhances Genomic Prediction Accuracy of Caviar Yield, Caviar Color and Body Weight Traits in Sturgeons Using Whole-Genome Sequencing Data
Source: Int J Mol Sci. 2024 Sep 9;25(17):9756. doi: 10.3390/ijms25179756 (PMC11395957; doi:10.3390/ijms25179756)
Supplement: Supplementary file 1 [file ijms-25-09756-s001.zip]

Archive with 1 entries (1 files):
- ijms-3165624-supplementary.pdf
